# Supplementary material for: Retinal imaging for the assessment of stroke risk: a systematic review
Source: J Neurol. 2024 Mar 2;271(5):2285–97. doi: 10.1007/s00415-023-12171-6 (PMC11055692; doi:10.1007/s00415-023-12171-6)
Supplement: Supplementary file 1 — Supplementary file1. A web table containing key study details and a brief summary of the salient findings is provided (supplementary table 1.1). A description of retinal measures mentioned in this review, and the software use to perform the analyses detailed is provided in supplementary table 1.2. (XLSX 148 KB) [file 415_2023_12171_MOESM1_ESM.xlsx]

## Sheet: Table 1.1 Key study details
Title	Year	Authors	Population total (case + control)	Age range (write as min - max)	Mean age	Males total	Female total	Retinal features focussed upon	Summary of key findings of the paper
Artificial intelligence-enabled retinal vasculometry for prediction of circulatory mortality, myocardial infarction and stroke	2022	Rudnicka AR et al.	71006	40-92	56.8	31132	39874	Retinal vasculometry.	The addition of retinal vasculometry to the Framingham risk score (FRS) model did not improve model performance, but a model age, smoking status, medical history and retinal vasculometry showed similar performance to FRS.
Retinal vessel caliber and microvascular and macrovascular disease in type 2 diabetes - XXI: The Wisconsin Epidemiologic Study of Diabetic Retinopathy	2007	Klein R et al.	962	Not reported	64.5	435	527	CRAE, CRVE, retinal focal arteriolar narrowing and arteriovenous nicking.	Smaller CRAE was associated with 22-year stroke mortality and larger CRVE was associated with 22-year stroke mortality in people with type 2 diabetes.
Is diabetic retinopathy an independent risk factor for ischemic stroke?	2007	Cheung N et al.	1546	45-64	60.2	726	820	Diabetic retinopathy.	Diabetic retinopathy was associated with an increased risk of ischemic stroke.
Hypertensive Retinopathy and Risk of Stroke	2013	Ong YT et al.	2907	50-73	61	1174	1733	Hypertensive retinopathy signs: retinal hemorrhages (blot and flame), microaneurysms, soft exudates, hard exudates, macular edema, intraretinal microvascular abnormalities, venous beading, new vessels at the disc or elsewhere, vitreous hemorrhage, disc swelling, and laser photocoagulation scars.	Presence of hypertensive retinopathy and increasing severity of this has been shown to be associated with increased risk of long-term stroke.
Retinal arteriolar emboli and long-term mortality - Pooled data analysis from two older populations	2006	Wang J et al.	8384	Not reported	Not reported	3675	4709	Presence of retinal emboli.	Retinal emboli predict a modest increase in all-cause and stroke-related mortality independent of cardiovascular risk factors.
Retinal emboli and stroke - The Beaver Dam Eye Study	1999	Klein R et al.	4926	43-86	Not reported	2136	2720	Presence of retinal emboli.	After age, sex, and systemic factors are controlled for, people with retinal emboli have a significantly higher hazard of dying with a mention of stroke on the death certificate than those without retinal emboli.
Cardiovascular disease, mortality, and retinal microvascular characteristics in type 1 diabetes - Wisconsin epidemiologic study of diabetic retinopathy	2004	Klein BEK et al.	996	Not reported	Not reported	Not reported	Not reported	Diabetic retinopathy and AVR.	Severity of diabetic retinopathy was associated with angina and stroke in type 1 diabetics.
Relationship of Retinal Vessel Caliber to Cardiovascular Disease and Mortality in African Americans With Type 1 Diabetes Mellitus	2012	Roy MS et al.	468	SD 10.7	27.2	192	276	CRAE and CRVE.	Narrower CRAE at baseline significantly and independently predicted 6-year incidence of any cardiovascular disease, including stroke, in african american type 1 diabetics participants.
Retinal age gap as a predictive biomarker of stroke risk	2022	Zhu Z et al.	35304	40-69	56.7	15569	19735	Retinal age gap.	Each one-year increase in the retinal age gap was associated with a 4% increase in the risk of stroke. Compared to participants with retinal age gap in the first quintile, participants with retinal age gap in the fifth quintile had significantly higher risks of stroke events.
Prediction Factors of Recurrent Stroke among Chinese Adults Using Retinal Vasculature Characteristics	2017	Zhuo Y et al.	196	Not reported	61.6	147	49	Arteriole-venous nicking, arteriole occlusion, hemorrhages, exudates, tortuosity, bifurcation coefficients, asymmetry of branches, and bifurcation angles.	Compared to patients who did not experience recurrent stroke within 1 year, patients who experienced a stroke were more likely to have higher prevalence of exudates, larger CRAE and BCV, and lower BCA
Cerebral white matter lesions, retinopathy, and incident clinical stroke	2002	Wong TY et al.	1684	51-72	n.a	673	1010	Retinopathy: microaneurysms, retinal hemorrhages, soft exudates, hard exudates, macular edema, optic disc swelling, arteriovenous nicking and focal arteriolar narrowing.	The 5-year cumulative incidence of clinical stroke was higher in persons with vs without WMLs and in persons with vs without retinopathy. Persons with both WMLs and retinopathy had a significantly higher 5-year cumulative incidence of stroke than those without either WMLs or retinopathy.
Retinal Vascular Calibers and the Risk of Intracerebral Hemorrhage and Cerebral Infarction The Rotterdam Study	2010	Wieberdink RG et al.	5518	55 or more	67.8	2257	3261	Retinal vascular calibers.	Larger venular caliber was independently associated with an increased risk for stroke, cerebral infarction and intracerebral hemorrhage. Much weaker, only borderline significant associations were found between arteriolar caliber and risk for stroke, cerebral infarction, and intracerebral hemorrhage. Retinal vascular calibers were strongly associated with lobar hemorrhages and oral anticoagulant-r…
Retinopathy and Lobar Intracerebral Hemorrhage Insights Into Pathogenesis	2010	Multictr Retinal Stroke Study Grp et al.	655	19-94	Not reported	Not reported	Not reported	Focal arteriolar narrowing, arteriovenous nicking, microaneurysms, retinal hemorrhages, cotton-wool spots, and hard exudates .	Lobar ICH were more likely to have retinopathy lesions. Most retinal arteriolar wall signs were less frequent in lobar ICH than in deep ICH, although this difference was significant only for focal arteriolar narrowing.The retinal vasculature offers a means for noninvasively studying cerebrovascular pathologic abnormalities
Retinal arteriolar tortuosity and fractal dimension are associated with long-term cardiovascular outcomes in people with type 2 diabetes	2021	Sandoval-Garcia E et al.	1066	60-74	69.7	547	519	CRAE, CRVE, AVR, arteriolar and venular turtoisity and fractal dimension.	Increased arteriolar tortuosity and reduced fractal dimension were associated with incident cerebrovascular events inpeople with T2DM . No evidence of association of retinal width parameters with coronary events, despite the association of narrower arterioles with incident cardiovascular events in women but not in men in the general population. Following adjustment for age and sex, arteriolar tor…
Quantitative retinal venular caliber and risk of cardiovascular disease in older persons - The Cardiovascular Health Study	2006	Wong TY et al.	1992	69-97	79	Not reported	Not reported	CRAE, CRVE, AVR, retinopathy, focal arteriolar narrowing, and arteriovenous nicking.	Participants with larger retinal venular caliber had a higher incidence of stroke. A smaller retinal AVR was associated with higher incidence of stroke. Focal retinal signs (retinopathy, focal arteriolar narrowing, and arteriovenous nicking) were not associated with incident CHD or stroke
Retinal microvascular abnormalities and incident stroke: the atherosclerosis risk in communities study	2001	Wong TY et al.	10358	51-72	53.6	n.a	n.a	Arteriovenous nicking, focal arteriolar narrowing, blot haemorrhages, flameshaped,haemorrhages, microaneurysms, soft exudates, cotton-wool spots, hard exudates, macular oedema, intraretinal microvascular abnormalities, venous beading, new vessels at the disc or elsewhere, vitreous haemorrhage, disc swelling, and laser photocoagulation scars.	After adjustment for age, sex, race, 6-year mean arterial blood pressure, diabetes, and other stroke risk factors, most retinal microvascular characteristics were predictive of incident stroke. The relative risk of stroke increased with decreasing AVR.
Abnormalities of retinal microvascular structure and risk of mortality from ischemic heart disease and stroke	2006	Witt N et al.	682	43 - 74	66	18	10	Arteriolar diameter,arteriolar length, arteriolar simple tortuosity, arteriolar curve tortuosity, optimality ratio, pptimality deviation, arteriolar bifurcation angle, venular diameter, venular length, venular simple tortuosity, venular curve tortuosity, venular bifurcation angle, AVR.	Increased arteriolar length:diameter ratio, a measure of generalized arteriolar narrowing, was associated with increased stroke mortality - This association was independent of age and gender but was attenuated by adjustment for systolic blood pressure. Other quantitative measures of the retinal microvascular network (eg, venular tortuosity and arteriolar and venular bifurcation angle) were not as…
Retinal Vasculature Reactivity During Flicker Light Provocation, Cardiac Stress and Stroke Risk in Africans: The SABPA Study	2019	Wentzel A et al.	317	23-68	49.13	Not reported	Not reported	CRAE, CRVE, AVR.	A wider venular calibre was positively associated with NT-proBNP. These cardiac stress–retinal associations additionally predicted, albeit sub-clinically, an increased stroke risk in the SABPA Africans.
Retinal Vasculature Fractal and Stroke Mortality	2021	Liew G et al.	3143	49 above	Not reported	Not reported	Not reported	Fractal dimension, mean venular calibre, mean arteriolar calibre .	After controlling for age, gender, smoking, blood pressure, history of stroke, and other factors, participants with reduced fractal dimension had higher stroke mortality.
Retinal microvascular changes and subsequent vascular events after ischemic stroke	2011	Multictr Retinal Stroke Study Grp et al.	1980	Not reported	64	410	242	AVN, FAN and opacification of the arteriolar wall (OAW).	After adjustment for covariates including traditional risk factors and index stroke etiology, patients with severe arteriovenous nicking (AVN) were more likely to have a recurrent cerebrovascular event compared with those without AVN. Patients with severe focal arteriolar narrowing (FAN) were more likely to have a recurrent cerebrovascular event or subsequent composite vascular event compared to …
Retinal Microvascular Changes and Risk of Stroke The Singapore Malay Eye Study	2013	Cheung CYL et al.	3189	40 - 80	Not reported	Not reported	Not reported	Quantitative retinal microvascular parameters: caliber, branching angle, tortuosity, and fractal dimension and qualitative retinopathy sign: microaneuryms, hemorrhages, or exudates.	In Cox proportional-hazards models adjusting for established stroke predictors (age, sex, systolic blood pressure, total cholesterol, low-density lipoprotein cholesterol, smoking, glycosylated hemoglobin, and antihypertensive medication), retinopathy and larger retinal venular caliber were associated with risk of stroke. Compared with the model with only established risk factors, the addition of …
Fractal dimension of the retinal vasculature and risk of stroke: A nested case-control study	2011	Kawasaki R et al.	3654	49 and above	73.8	1535	2119	Spectrum fractal dimension (SFD).	Stroke cases had significantly smaller SFD compared to controls. Each SD decrease in baseline SFD was associated with 40% greater risk of stroke events Persons in the smallest quartile of SFD were twice as likely to have a subsequent stroke than those in the largest quartile.
Retinal microvascular signs and recurrent vascular events in patients with TIA or minor stroke	2023	Klyscz et al.	722	Not reported	69	471	251	Vascular retinopathy.	Presence of vascular retinopathy did not predict major subsequent vascular events in patients with recent TIA or minor stroke, however diabetic and hypertensive patients with vascular retinopathy with vessel rarefaction had a higher risk for recurrent stroke.
A foundation model for generalizable disease detection from retinal images	2023	Zhou et al.	RETFound model developed using 904,170 colour fundus photographs and 736,442 OCT images. The prediction tasks were undertaken using 353,157 AlzEye subjects and 82,885 UK Biobank subjects.	Not reported for all cohorts	Not reported for all cohorts	Not reported for all cohorts	Not reported for all cohorts	The algorithm did not focus on a specific retinal feature, but used a RETFound masked autoencoder to process retinal images and then a multilayer perceptron to predict disease.	The accuracy (AUROC) of the model for the three-year prediction of stroke was 0.75 in AlzEye and 0.59 in UK Biobank when using fundus photographs and 0.75 in AlzEye and 0.56 in UK Biobank when using OCT.

## Sheet: Table 1.2 Retinal measures and 
Measure / Model	Abbreviation	Definition	Imaging Modality	Relevant software*
RETFound masked autoencoder	N/A	RETFound is a foundation model, which can be utilised to apply retinal images for the identification and prediction of disease (including both ocular and systemaic conditions).	Retinal photographs and OCTs	The code used to train, validate and fine tune REFFound is available in GitHub: https://github.com/rmaphoh/RETFound_MAE
Retinal age gap	N/A	Retinal age predicted based on the fundus image minus chronological age. A positive retinal age gap indicates an ‘older’-appearing retina, while a negative one indicates a ‘younger’-appearing retina.	SD-OCT	Model was developed by Zhu et al. The model has not been made publicly available.
Central Retinal Arteriolar Equivalent	CRAE	Average caliber of retinal arterioles. Typically calculated using software.	Retinal photograph	QUantitative Analysis of Retinal vessels Topology and siZe (QUARTZ); Vascular Assessment and Measurement Platform for Images of the Retina (VAMPIRE), Integrative Vessel Analysis (IVAN) and Singapore I Vessel Assessment (SIVA). The CRAE is typically calculated using the revised Knudtson-Parr-Hubbard formula , DOI: 10.1076/ceyr.27.3.143.16049. QUARTZ, IVAN and SIVA are not publicly available. Acces…
Central Retinal Venular Equivalent	CRVE	Average caliber of retinal venules. Typically calculated using software.	Retinal photograph	QUantitative Analysis of Retinal vessels Topology and siZe (QUARTZ); Vascular Assessment and Measurement Platform for Images of the Retina (VAMPIRE), Integrative Vessel Analysis (IVAN) , and Singapore I Vessel Assessment (SIVA). The CRAE is typically calculated using the revised Knudtson-Parr-Hubbard formula , DOI: 10.1076/ceyr.27.3.143.16049. QUARTZ, IVAN and SIVA are not publicly available. Acc…
Artero-Venous Ratio	AVR	The central arteriolar and venular equivalents are used to express AVR. An AVR of 1.0 indicates that, on average, retinal arteriole diameters were the same as retinal venule diameters. Typically calculated using software.	Retinal photograph	Vascular Assessment and Measurement Platform for Images of the Retina (VAMPIRE) and Singapore I Vessel Assessment (SIVA). SIVA is not publicly available. Access to VAMPIRE can be requested through the VAMPIRE research group: https://vampire.computing.dundee.ac.uk/tools.html
Retinal vessel toruosity	N/A	In subjective terms, retinal vessel tortuosity is reflected in abnormalities of vessel width, length and number of turns. Numerous computational approaches exist to summarise retinal vascular tortuosity, which integrate data regarding vessel length and curvature.	Retinal photograph	QUantitative Analysis of Retinal vessels Topology and siZe (QUARTZ),Vascular Assessment and Measurement Platform for Images of the Retina (VAMPIRE) and Singapore I Vessel Assessment (SIVA). SIVA and QUARTZ are not publicly available. Access to VAMPIRE can be requested through the VAMPIRE research group: https://vampire.computing.dundee.ac.uk/tools.html.
Fractal Dimension	N/A	A parameter used for measuring the complexity of retinal vasculature. The fractal dimension is a measure of the vascular tree's global branching complexity and is calculated using software.	Retinal photograph	Vascular Assessment and Measurement Platform for Images of the Retina (VAMPIRE) and Singapore I Vessel Assessment (SIVA) . Access to VAMPIRE can be requested through the VAMPIRE research group: https://vampire.computing.dundee.ac.uk/tools.html. SIVA is not publicly available.
Bifurcation Coefficient	N/A	The ratio of the sum of the cross-sectional areas of the daughter vessels of a bifurcation to that of the parent stem.	Retinal photograph	The software developed for assessment of the bifurcation coefficient was developed in R and Matlab. The software is described here: https://patents.google.com/patent/US8787638B2/en . The software does not appear to be publicly available.
* Commonly utilised software is listed. This list is not exhaustive but does include commonly used platforms. New retinal image analysis platforms and cardiovascualr disease prediction models are regularly being developed.
